# Supplementary material for: Recognition of a Fungal Effector Potentiates Pathogen‐Associated Molecular Pattern‐Triggered Immunity in Cotton
Source: Adv Sci (Weinh). 2024 Nov 3;12(1):2407787. doi: 10.1002/advs.202407787 (PMC11714242; doi:10.1002/advs.202407787)
Supplement: Supplementary file 2 — Supplemental Table 1 [file ADVS-12-2407787-s001.xlsx]

## Sheet: Sequences of primers used in t
Supplementary Table S1. Sequences of primers used in this study.
Primer	Sequence
GFP-probe-F	5’-TCCAGGAGCGCACCATCTT-3’
GFP-probe-R	5’-TCGTCCATGCCGTGAGTGA-3’
Vd1961-RT-F	5’-GAGGCGAGATGGGCAATAGG-3’
Vd1961-RT-R	5’-GGGGAGGAACCAGCGTAGAA-3’
VdEPD1-RT-F	5’-TATGCTCCGTCCACATACGC-3’
VdEPD1-RT-R	5’-CAGTTGAAACAGTGCCCCTC-3’
VdELF1-F	5’-CCATTGATATCGCACTGTGG-3’
VdELF1-R	5’-TGGAGATACCAGCCTCGAAC-3’
KOVdEPD1-up-F	5’-GGGTTTAAUGCTGCTGGTTTCAGTGACCACTC-3’
KOVdEPD1-up-R	5’-GGACTTAAUGACATGACACTGGAGCCTC-3’
KOVdEPD1-dn-F	5’-GGCATTAAUTTTGCAGCGCGTGTTGCTTCTG-3’
KOVdEPD1-dn-R	5’-GGTCTTAAUCCAACAACCTCATGAAGTACTCGG-3’
KOVd1961-up-F	5’-GAGCTCGCTGAGGGTTTAATTAAGATGGTGGCAAAGGGCAAGGAACT-3’
KOVd1961-up-R	5’-ATGGGCCCGCTGAGGACTTAATTAACGGCTCGTACATGCGGTATGGAAA-3’
KOVd1961-dn-F	5’-ACTAGTGCTGAGGCATTAATTAACCCGTGGACTACCTACTGGGAAAG-3’
KOVd1961-dn-R	5’-AAGCTTGCTGAGGTCTTAATTAAGATATGGGATACGACCAAGGCAAA-3’
VdEPD1-com-F	5’-CGGCCAGTGCCAAGCTTAGCCTCAATGCCTCGAATCAATCAG-3’
VdEPD1-com-R	5’-GCAGCTTCTGCGAATTCTAGTTGGTCGGCGAGGTTCCCAGC-3’
VdEPD1-probe-F	5’-CGACCCGAATAAACCAGAC-3’
VdEPD1-probe-R	5’-TCCCAGTTGAAACAGTGCC-3’
Vd1961-probe-F	5’-ATCCTCAACCTCCCGCTGTC-3’
Vd1961-probe-R	5’-CGTCTCGGTGGCCTCGTAGT-3’
VdEPD1-FLAG-F	5’-GACGAGCTCGGTACCATGGACAGCTCATCGACTACTCCTC-3’
VdEPD1-FLAG-R	5’-TTTGTAGTCTTCGAAGTTGGTCGGCGAGGTTCCCAGCATG-3’
VdEPD1-1-FLAG-F	5’-GACGAGCTCGGTACCATGGACAGCTCATCGACTACTCCTC-3’
VdEPD1-1-FLAG-R	5’-TTTGTAGTCTTCGAACAGCCTGGCTAGCAGTGATGAAAGG-3’
VdEPD1-2-FLAG-F	5’-GACGAGCTCGGTACCATGCCCATGCCCACTACGCCAGTGTCG-3’
VdEPD1-2-FLAG-R	5’-TTTGTAGTCTTCGAAGTTGGTCGGCGAGGTTCCCAGCATG-3’
VdEPD1-3-FLAG-F	5’-GACGAGCTCGGTACCATGTGGAGCCCCCGAGCGTACGGCAT-3’
VdEPD1-3-FLAG-R	5’-TTTGTAGTCTTCGAAGTTGGTCGGCGAGGTTCCCAGCATG-3’
VdEPD1-4-FLAG-F	5’-GACGAGCTCGGTACCATGGACAGCTCATCGACTACTCCTC-3’
VdEPD1-4-FLAG-R	5’-TTTGTAGTCTTCGAAGCAGCCCAAGCAGCGTCCGTGAGCG-3’
RPS2-FLAG-F	5’-GACGAGCTCGGTACCATGGATTTCATCTCATCTCTTATCG-3’
RPS2-FLAG-R	5’-TTTGTAGTCTTCGAAATTTGGAACAAAGCGCGGTAAATAA-3’
NbPR1-RT-F	5’-CCGCCTTCCCTCAACTCAAC-3’
NbPR1-RT-R	5’-GCACAACCAAGACGTACTGAG-3’
NbLOX-RT-F	5’-AAAACCTATGCCTCAAGAAC-3’
NbLOX-RT-R	5’-ACTGCTGCATAGGCTTTGG-3’
NbACTIN-F	5’-GGGTATGGGTCAGAAAGATGC-3’
NbACTIN-R	5’-TTTCACGATTAGCCTTTGGGTT-3’
VdEPD1-HiBiT-F	5’-AACCTCTAGAGGATCCATGGACAGCTCATCGACTACTCCTC-3’
VdEPD1-HiBiT-R	5’-GCAGCTTCTGCGAATTCTTAGCTAATCTTCTTGAACAGCCGCCAGCCGCTCAC-3’
NbS00030827g0002-sil-F	5’-TGAGTAAGGTTACCGAATTCATGACTGCTGCTCGAGGCACC-3’
NbS00030827g0002-sil-R	5’-GGACATGCCCGGGCCTCGAGTGTCATCTTCATTGTCAATTT-3’
NbS00027974g0006-sil-F	5’-TGAGTAAGGTTACCGAATTCATGATTGAAGCAGCCGCAGA-3’
NbS00027974g0006-sil-R	5’-GGACATGCCCGGGCCTCGAGACATGCCATCCTTTGGTTTC-3’
NbS00005410g0001-sil-F	5’-TGAGTAAGGTTACCGAATTCTCATCGCAAGCACGACCCAAA-3’
NbS00005410g0001-sil-R	5’-GGACATGCCCGGGCCTCGAGTAGCGATGAGAGGATCTCAG-3’
NbS00030827g0020-sil-F	5’-TGAGTAAGGTTACCGAATTCTGAATGTTGTGCGCTTAGTT-3’
NbS00030827g0020-sil-R	5’-GGACATGCCCGGGCCTCGAGTCTTGGTCTAGCAAGATAT-3’
NbS00041663g0006-sil-F	5’-TGAGTAAGGTTACCGAATTCGTCCCAAATAACTGAAGATC-3’
NbS00041663g0006-sil-R	5’-GGACATGCCCGGGCCTCGAGAAGCCTTGACAGCATGCTGA-3’
NbS00000608g0110-sil-F	5’-TGAGTAAGGTTACCGAATTCGGTTTGTACTCAGAAGAAGG-3’
NbS00000608g0110-sil-R	5’-TGTCTTCGGGACATGCCCGGGTATGCTTACGATCAAGATGA-3’
NbS00020788g0012-sil-F	5’-TGAGTAAGGTTACCGAATTCGACCTGGTTTGAAAGCTCAG-3’
NbS00020788g0012-sil-R	5’-GGACATGCCCGGGCCTCGAGTTCATCCTTGTTGACCAAGG-3’
NbS00023516g0013-sil-F	5’-TGAGTAAGGTTACCGAATTCATGGTGGCATACGTTAGTG-3’
NbS00023516g0013-sil-R	5’-GGACATGCCCGGGCCTCGAGTTATCAGTAGGTCTTCTTTT-3’
NbS00043054g0002-sil-F	5’-TGAGTAAGGTTACCGAATTCGCTCAGCCTGTAGCTGTTAA-3’
NbS00043054g0002-sil-R	5’-TGTCTTCGGGACATGCCCGGGCTTCATGTAGGAAAGCCAGA-3’
NbS00011711g0016-sil-F	5’-TGAGTAAGGTTACCGAATTCTTTTGTAGATTGGGCAAGACC-3’
NbS00011711g0016-sil-R	5’-GGACATGCCCGGGCCTCGAGTTTCACTTCGGCTGGAGCGATA-3’
NbS00036156g0003-sil-F	5’-TGAGTAAGGTTACCGAATTCAGAGTATTTAGCGCCGGAGAT-3’
NbS00036156g0003-sil-R	5’-GGACATGCCCGGGCCTCGAGGATTTCATCCACATTTATTCT-3’
NbS00033396g0001-sil-F	5’-TGAGTAAGGTTACCGAATTCTGTTCAAATCTAATAATCCG-3’
NbS00033396g0001-sil-R	5’-GGACATGCCCGGGCCTCGAGGTATACAGATCACCATTTCCAG-3’
NbS00057370g0001-sil-F	5’-TGAGTAAGGTTACCGAATTCTGTTCAAAACGAATAATCCGG-3’
NbS00057370g0001-sil-R	5’-GGACATGCCCGGGCCTCGAGCTATACAAATCACCATCT-3’
NbS00028192g0007-sil-F	5’-TGAGTAAGGTTACCGAATTCTTGGAAATGCTGACTGGT-3’
NbS00028192g0007-sil-R	5’-GGACATGCCCGGGCCTCGAGGAAGTGTCTCAAGAATCT-3’
NbS00025595g0016-sil-F	5’-TGAGTAAGGTTACCGAATTCAGATGGCTTGTACCATGAT-3’
NbS00025595g0016-sil-R	5’-GGACATGCCCGGGCCTCGAGCGTAGAGAATCCACTAGTTG-3’
NbS00045234g0002-sil-F	5’-TGAGTAAGGTTACCGAATTCTCTTCAGAACCGGCTGCAGAG-3’
NbS00045234g0002-sil-R	5’-GGACATGCCCGGGCCTCGAGAATTTCGCGCAGATTCGTCA-3’
NbC24977374g0001-sil-F	5’-TGAGTAAGGTTACCGAATTCCACATAAATTGTGGTGGTG-3’
NbC24977374g0001-sil-R	5’-GGACATGCCCGGGCCTCGAGCATAGTAGGTTTGAGATAAA-3’
NbS00018564g0005-sil-F	5’-TGAGTAAGGTTACCGAATTCTTTGACTGGACCATTTTGA-3’
NbS00018564g0005-sil-R	5’-GGACATGCCCGGGCCTCGAGATAAATCATTAGCAACTGTG-3’
NbS00061426g0004-sil-F	5’-TGAGTAAGGTTACCGAATTCGTGTCTTGTTAAAGAGCCAGG-3’
NbS00061426g0004-sil-R	5’-GGACATGCCCGGGCCTCGAGTCAACATCCTTCTAGTAGCT-3’
NBS00027905g0010-sil-F	5’-TGAGTAAGGTTACCGAATTCTCATTGTAAAACATTTGAATT-3’
NBS00027905g0010-sil-R	5’-GGACATGCCCGGGCCTCGAGGCTCCAATCATATTTTTTTCACTG-3’
NbS00035236g0005-sil-F	5’-TGAGTAAGGTTACCGAATTCATGGGTTTAGATATTGGACC-3’
NbS00035236g0005-sil-R	5’-GGACATGCCCGGGCCTCGAGATGATTGTTGTTACTCCATT-3’
NbS00025607g0014-sil-F	5’-TGAGTAAGGTTACCGAATTCGTGGGAAGAACAAGTATTGC-3’
NbS00025607g0014-sil-R	5’-GGACATGCCCGGGCCTCGAGATTCCTGTGCTGCAGTTTGG-3’
NbS00002140g0008-sil-F	5’-TGAGTAAGGTTACCGAATTCCGCAAGAGAGATTACAGAAACG-3’
NbS00002140g0008-sil-R	5’-GGACATGCCCGGGCCTCGAGAGGTGAAATCAAGTGCATGA-3’
NbS00017386g0013-sil-F	5’-TGAGTAAGGTTACCGAATTCTGGAGTGACCCCAGAGAGT-3’
NbS00017386g0013-sil-R	5’-GGACATGCCCGGGCCTCGAGTGTGAAGAGATGTTAGAGAGG-3’
NbS00021696g0012-sil-F	5’-TGAGTAAGGTTACCGAATTCGTCCACTAGCGGTGATGTTTAC-3’
NbS00021696g0012-sil-R	5’-GACATGCCCGGGCCTCGAGCCTCTTAACTACATCTTTCATG-3’
NbS00024106g0006-sil-F	5’-TGAGTAAGGTTACCGAATTCTAGGTTACCAAGATGTTATT-3’
NbS00024106g0006-sil-R	5’-GGACATGCCCGGGCCTCGAGGCTCCATCATTAACATGATC-3’
NbS00058880g0009-sil-F	5’-TGAGTAAGGTTACCGAATTCGGCATCCCCATCTGGTGAAAT-3’
NbS00058880g0009-sil-R	5’-TGTCTTCGGGACATGCCCGGGGGTCCATCCTTTGCTAGGCC-3’
NbS00030827g0002-RT-F	5’-CCTGCTGATAGGCCATCCAT-3’
NbS00030827g0002-RT-R	5’-GCTTCCAAGCTCACTGCTCA-3’
NbS00027974g0006-RT-F	5’-TAACGGCGAATAAGGCTGGT-3’
NbS00027974g0006-RT-R	5’-TGACATGCCATCCTTTGGTT-3’
NbS00005410g0001-RT-F	5’-GGACCCACGAGTACTTAGCG-3’
NbS00005410g0001-RT-R	5’-AGCCTCCTCCTTGGATCCTT-3’
NbS00030827g0020-RT-F	5’-TCGGATCAACTGCCTTAGCG-3’
NbS00030827g0020-RT-R	5’-TTTCTTTGACGGCCCTTTGC-3’
NbS00041663g0006-RT-F	5’-GGCAGTTGTTGCTGTCAAGG-3’
NbS00041663g0006-RT-R	5’-CACTCTTCCAAGCTCCCGTT-3’
NbS00000608g0110-RT-F	5’-TGGGCAAGACCTCAACTGAA-3’
NbS00000608g0110-RT-R	5’-GCCTGTGACTTAAGCACTGATA-3’
NbS00020788g0012-RT-F	5’-GGCGCGACCACAACTAAAAG-3’
NbS00020788g0012-RT-R	5’-TCACCACTGTGCTCATGTCC-3’
NbS00023516g0013-RT-F	5’-CACCAGAATATGGCTCGGAGG-3’
NbS00023516g0013-RT-R	5’-AAGATTGGCATCCACAACTTCC-3’
NbS00043054g0002-RT-F	5’-AGGCCTGGTTTAAAGGCTCA-3’
NbS00043054g0002-RT-R	5’-TTTCCAAGCTTCCTCTGGGC-3’
NbS00011711g0016-RT-F	5’-TCGGTATCGCTTCCATGGTC-3’
NbS00011711g0016-RT-R	5’-TATTCAGGAGCAGCGTAGCC-3’
NbS00036156g0003-RT-F	5’-CTTCCCAGGCCACCGTTTAT-3’
NbS00036156g0003-RT-R	5’-ATTCCTTCGACCCACGCTTT-3’
NbS00033396g0001-RT-F	5’-TGCCCGAAATGGATGTCTCC-3’
NbS00033396g0001-RT-R	5’-TGTCCAATCCGGCAGAGAAC-3’
NbS00057370g0001-RT-F	5’-GCACCGGAGATTCTGACGAT-3’
NbS00057370g0001-RT-R	5’-GGAGACATCCATTTCGGGCA-3’
NbS00028192g0007-RT-F	5’-CAGCAAAAGGTCTCGCGTTC-3’
NbS00028192g0007-RT-R	5’-ATTCGTGTGGAGACATGCGT-3’
NbS00025595g0016-RT-F	5’-AGCCGAGTGCACCATAAACA-3’
NbS00025595g0016-RT-R	5’-TGGCAAGTCCAAAGTCAGCA-3’
NbS00045234g0002-RT-F	5’-ATGCTGGATCGGTGATTGCT-3’
NbS00045234g0002-RT-R	5’-AGTGCATCTGCCCTTTGTCT-3’
NbC24977374g0001-RT-F	5’-CTGGGGTCGTCCCAACATAA-3’
NbC24977374g0001-RT-R	5’-CCAAGACTTCGGAAAGATCGGT-3’
NbS00018564g0005-RT-F	5’-TTTGGACTGAAAGCAGGCAC-3’
NbS00018564g0005-RT-R	5’-CCCAGCAGTACCACCAAGAG-3’
NbS00061426g0004-RT-F	5’-CTGCCTTGTTTTCGCGTTCA-3’
NbS00061426g0004-RT-R	5’-CTCCCTTGAGTCCGCACTTT-3’
NBS00027905g0010-RT-F	5’-GACAGGCATTCGAGCCTTCT-3’
NBS00027905g0010-RT-R	5’-GGTTGCTTTGGTTGAGGCAG-3’
NbS00035236g0005-RT-F	5’-GGACCTATGGGGGTGTTTGAG-3’
NbS00035236g0005-RT-R	5’-TTCCAGCAGCAACAGACTCG-3’
NbS00025607g0014-RT-F	5’-TGGAGATTGTCAGTGGCAGG-3’
NbS00025607g0014-RT-R	5’-GGCAGATCCATGTCGCTACT-3’
NbS00002140g0008-RT-F	5’-CTCATGAGCGGAGTGGTAGG-3’
NbS00002140g0008-RT-R	5’-AGGTTCGCTCTGAGAACAGC-3’
NbS00017386g0013-RT-F	5’-GGAAGTCTGGCGATTCTGCT-3’
NbS00017386g0013-RT-R	5’-TTTGAGTGCTTCCCGAGCAT-3’
NbS00021696g0012-RT-F	5’-GCGACATAAAGCCAGCCAAT-3’
NbS00021696g0012-RT-R	5’-GACACTATTCCCTCCGAGCC-3’
NbS00024106g0006-RT-F	5’-ACGACGAATGCACAATGCAC-3’
NbS00024106g0006-RT-R	5’-TGTCGTCCATCGTTTCCTGC-3’
NbS00058880g0009-RT-F	5’-AGGCCAATGCTCAGGGATTT-3’
NbS00058880g0009-RT-R	5’-TCAACGCGCCAATTTCCAAC-3’
NbS00058880g0009-CLuc-F	5’-GACGAGCTCGGTACCATGGTGGCTTCCAAAATTGCC-3’
NbS00058880g0009-CLuc-R	5’-CGAGATCTGGTCGACCTTAAGTATATGTTTTTTATTTG-3’
GbEIR1-CLuc-F	5’-GACGAGCTCGGTACCATGACTGTGATGAAAATTACATG-3’
GbEIR1-CLuc-R	5’-CGAGATCTGGTCGACTGCTGCTTCCCTGACTTTAAAG-3’
GbEIR2A-CLuc-F	5’-GACGAGCTCGGTACCATGGCTTCTCTCAAAAGGTAT-3’
GbEIR2A-CLuc-R	5’-CGAGATCTGGTCGACGTGCTTGGGAGTATACAAACT-3’
GbEIR2D-CLuc-F	5’-GACGAGCTCGGTACCATGGCTGCTCTCATAAGGTG-3’
GbEIR2D-CLuc-R	5’-CGAGATCTGGTCGACGTGCTTGGGAGTATACAAACTAG-3’
GbEIR3A-CLuc-F	5’-GACGAGCTCGGTACCATGATCTTCAAAAGGTATTTGTC-3’
GbEIR3A-CLuc-R	5’-CGAGATCTGGTCGACGTGCTTGGGAGAATACAAACTAG-3’
GbEIR3D-CLuc-F	5’-GACGAGCTCGGTACCATGATCCTCAAAAGGTACTTG-3’
GbEIR3D-CLuc-R	5’-CGAGATCTGGTCGACGTGCTTGGTAGAATACAAACTAG-3’
GbEIR4-CLuc-F	5’-GACGAGCTCGGTACCATGACAGTGAAGAAGAAGATC-3’
GbEIR4-CLuc-R	5’-CGAGATCTGGTCGACTATACTACATGGAGATTCGGC-3’
GbEIR5A/D-CLuc-F	5’-GACGAGCTCGGTACCATGGCCGTAATGAAGTTTAC-3’
GbEIR5A/D-CLuc-R	5’-CGAGATCTGGTCGACGTCTATATTGCATTCTTCATTAG-3’
GbEIR1-sil-F	5’-TGAGTAAGGTTACCGAATTCTAGGGAATGGCTGACCGAGGTG-3’
GbEIR1-sil-R	5’-TGTCTTCGGGACATGCCCGGGTTGGCATTGTAATCAGAGTC-3’
GbEIR2A/D-sil-F	5’-TGAGTAAGGTTACCGAATTCACAAAGGGTTCATTGATGAC-3’
GbEIR2A/D-sil-R	5’-TGTCTTCGGGACATGCCCGGGGCTTCTCTTCTTCATGAAGG-3’
GbEIR5A/D-sil-F	5’-TGAGTAAGGTTACCGAATTCGTTCACCGAGGATCTTTCCAC-3’
GbEIR5A/D-sil-R	5’-TGTCTTCGGGACATGCCCGGGTCATACACCAACAGCCTATG-3’
GbEIR1-RT-F	5’-CCTTGTGGGTCCCTTCGTTT-3’
GbEIR1-RT-R	5’-ATGATTTCGCTTCAGGGCGT-3’
GbEIR2A/D-RT-F	5’-GGACTTAACCGACATCCCAAC-3’
GbEIR2A/D-RT-R	5’-TCGTGTTGCTTTTCCTCTCG-3’
GbEIR5A/D-RT-F	5’-GTTGTACTTTTGGAGCTTCTAAC-3’
GbEIR5A/D-RT-R	5’-CATAGTCCAGCAGTGGCTCCAA-3’
GbUBQ7-RT-F	5’-GAAGGCATTCCACCTGACCAAC-3’
GbUBQ7-RT-R	5’-CTTGACCTTCTTCTTCTTGTGCTTG-3’
MBP-GbEIR5A-F	5’- GGGAAGGATTTCAGAATTCATGGCCGTAATGAAGTTTAC-3’
MBP-GbEIR5A-R	5’-ACGACGGCCAGTGCCAAGCTTGTCTATATTGCATTCTTCATTAG-3’
GbPR5-RT-F	5’-GCCGTGATTCATACAGTTATCCTCA-3’
GbPR5-RT-R	5’-TTGGCTCTTACTTCCGACCATCT-3’
GbPR16-RT-F	5’-CCCAAAGCTTGCCAAAGCA-3’
GbPR16-RT-R	5’-GAACATTGGCTGGAGTGACC-3’
